# Supplementary material for: Nonenzymatic DNA-Based Fluorescence Biosensor Combining Carbon Dots and Graphene Oxide with Target-Induced DNA Strand Displacement for microRNA Detection
Source: Nanomaterials (Basel). 2021 Oct 3;11(10):2608. doi: 10.3390/nano11102608 (PMC8537593; doi:10.3390/nano11102608)
Supplement: Supplementary file 1 [file nanomaterials-11-02608-s001.zip]

Archive with 1 entries (1 files):
- nanomaterials-1386714-supplementary.pdf
